# Supplementary material for: Integrated One Health Surveillance of West Nile Virus and Usutu Virus in the Veneto Region, Northeastern Italy, from 2022 to 2023
Source: Pathogens. 2025 Feb 25;14(3):227. doi: 10.3390/pathogens14030227 (PMC11945005; doi:10.3390/pathogens14030227)
Supplement: Supplementary file 1 [file pathogens-14-00227-s001.zip]

Archive with 7 entries (7 files):
- Figure S1 Mos 2022 temporal trend in Provinces.png
- Figure S2 Mos 2023 temporal trend in Provinces.png
- Figure S3 Birds 2022 temporal trend in Provinces.png
- Figure S4 Birds 2023 temporal trend in Provinces.png
- Table S1 Mos Traps GeoSites.xlsx
- Table S2 Pos Mos Pools.xlsx
- Table S3 Statistics.xlsx
