# Supplementary material for: Integrated One Health Surveillance of West Nile Virus and Usutu Virus in the Veneto Region, Northeastern Italy, from 2022 to 2023
Source: Pathogens. 2025 Feb 25;14(3):227. doi: 10.3390/pathogens14030227 (PMC11945005; doi:10.3390/pathogens14030227)
Supplement: Supplementary file 1 [file pathogens-14-00227-s001.zip › Table S1 Mos Traps GeoSites.xlsx]

## Sheet: Mosquitoes Traps 2022-2023
Trap ID	Province (NUTS3)	Municipality (LAU1)	Latitude (GBOX)	Longitude (GBOY)
10	Padova	Gazzo	45.5594	11.6708
325	Padova	Tribano	45.2129	11.828
341	Padova	Santa Giustina in Colle	45.5911	11.9069
342	Padova	Casale di Scodosia	45.1795	11.4835
378	Padova	Este	45.2072	11.6834
382	Padova	Cadoneghe	45.460680	11.928950
390	Padova	Albignasego	45.3406	11.833
391	Padova	Brugine	45.3208	11.9808
400	Padova	Selvazzano Dentro	45.4055	11.8004
9	Rovigo	Papozze	44.9861	12.0496
162	Rovigo	Ficarolo	44.9639	11.455
227	Rovigo	Ceneselli	45.0052	11.3789
235	Rovigo	Porto Viro	45.049	12.2645
319	Rovigo	Occhiobello	44.917	11.6103
349	Rovigo	Badia Polesine	45.0733	11.5094
350	Rovigo	Villanova del Ghebbo	45.0633	11.6407
383	Rovigo	Porto Tolle - S. Giorgio	44.9023	12.4502
387	Rovigo	Rovigo	45.071	11.7712
388	Rovigo	Guarda Veneta	44.9759	11.7903
396	Rovigo	Adria	45.0541	12.0791
178	Treviso	Codogne	45.8641	12.4243
314	Treviso	Preganziol	45.5945	12.2608
353	Treviso	Riese Pio X	45.7251	11.9105
354	Treviso	Trevignano	45.7374	12.0893
355	Treviso	Santa Lucia di Piave	45.7975	12.2995
361	Treviso	Villorba	45.7006	12.2555
373	Treviso	Ponte di Piave	45.7123	12.4618
386	Treviso	Motta di Livenza	45.7811	12.5873
1	Venezia	Caorle	45.6063	12.8771
3	Venezia	Quarto d'Altino	45.5589	12.4294
6	Venezia	Campagna Lupia	45.3612	12.139
198	Venezia	Cinto Caomaggiore	45.8264	12.7974
199	Venezia	Concordia Sagittaria	45.6903	12.8597
307	Venezia	Ceggia	45.6749	12.6584
346	Venezia	Mirano	45.4641	12.0841
347	Venezia	San Michele al Tagliamento	45.6945	12.9756
369	Venezia	Chioggia	45.199	12.2837
384	Venezia	Jesolo	45.5442	12.6371
385	Venezia	Cavarzere	45.139	12.1235
389	Venezia	San Michele al Tagliamento	45.7713	12.9852
392	Venezia	Venezia	45.5108	12.2232
165	Verona	Casaleone	45.1571	11.2102
195	Verona	Nogarole Rocca	45.2664	10.8428
320	Verona	Ronco all'Adige	45.3372	11.2476
321	Verona	Erbe	45.2347	11
337	Verona	Minerbe	45.2434	11.3444
379	Verona	Oppeano	45.2924	11.1301
380	Verona	Villa Bartolomea	45.1428	11.349
381	Verona	Villafranca Veronese	45.3321	10.7911
399	Verona	Verona	45.4572	10.8808
339	Vicenza	Montorso Vicentino	45.4915	11.3781
340	Vicenza	Grisignano di Zocco	45.4744	11.7337
374	Vicenza	Marostica	45.7437	11.6494
375	Vicenza	Noventa Vicentina	45.2886	11.5497
376	Vicenza	Thiene	45.7018	11.4597
377	Vicenza	Vicenza	45.5577	11.5174
393	Vicenza	Barbarano mossano	45.3878	11.5952
