# Supplementary material for: Integrated One Health Surveillance of West Nile Virus and Usutu Virus in the Veneto Region, Northeastern Italy, from 2022 to 2023
Source: Pathogens. 2025 Feb 25;14(3):227. doi: 10.3390/pathogens14030227 (PMC11945005; doi:10.3390/pathogens14030227)
Supplement: Supplementary file 1 [file pathogens-14-00227-s001.zip › Table S2 Pos Mos Pools.xlsx]

## Sheet: TableS2a
Table S2a. Orthoflaviviruses detection in mosquito pools collected in provinces of Veneto Region in 2022
Date	Trap ID	Province (NUTS3)	Species	Pool size	Viruses		Trap ID: Trap identification number.
2022-05-31	3	Venezia	Aedes caspius	14	Mosquito flavivirus		Pool size: Number of female mosquitoes forming the pool.
2022-06-06	393	Vicenza	Culex pipiens	56	WNV-2
2022-06-20	385	Venezia	Culex pipiens	46	WNV-1
2022-06-30	162	Rovigo	Culex pipiens	100	WNV-2
2022-07-05	9	Rovigo	Culex pipiens	99	WNV-2
2022-07-05	337	Verona	Culex pipiens	68	WNV-2
2022-07-05	385	Venezia	Culex pipiens	73	WNV-1
2022-07-05	385	Venezia	Culex pipiens	100	WNV-1 and WNV-2
2022-07-05	393	Vicenza	Culex pipiens	50	WNV-2
2022-07-06	400	Padova	Culex pipiens	69	WNV-1
2022-07-07	325	Padova	Culex pipiens	47	WNV-1
2022-07-07	387	Rovigo	Culex pipiens	92	WNV-1
2022-07-07	390	Padova	Culex pipiens	42	WNV-2
2022-07-07	392	Venezia	Culex pipiens	100	WNV-2
2022-07-07	392	Venezia	Culex pipiens	100	WNV-2
2022-07-12	1	Venezia	Culex pipiens	100	WNV-2
2022-07-12	3	Venezia	Culex pipiens	100	WNV-2
2022-07-12	199	Venezia	Culex pipiens	100	WNV-2
2022-07-12	199	Venezia	Culex pipiens	100	WNV-2
2022-07-12	340	Vicenza	Culex pipiens	41	WNV-2
2022-07-12	382	Padova	Culex pipiens	100	WNV-1
2022-07-12	389	Venezia	Culex pipiens	100	WNV-1
2022-07-14	162	Rovigo	Culex pipiens	79	WNV-1
2022-07-14	162	Rovigo	Culex pipiens	100	WNV-2
2022-07-14	162	Rovigo	Culex pipiens	100	WNV-2
2022-07-14	195	Verona	Culex pipiens	46	WNV-2
2022-07-14	319	Rovigo	Aedes caspius	79	Marisma
2022-07-14	349	Rovigo	Culex pipiens	100	WNV-1 and WNV-2
2022-07-14	349	Rovigo	Culex pipiens	100	WNV-1 and WNV-2
2022-07-14	349	Rovigo	Culex pipiens	100	WNV-2
2022-07-14	350	Rovigo	Culex pipiens	100	WNV-1 and WNV-2
2022-07-14	350	Rovigo	Culex pipiens	100	WNV-2
2022-07-14	379	Verona	Culex pipiens	100	USUV
2022-07-19	9	Rovigo	Culex pipiens	7	WNV-1
2022-07-19	9	Rovigo	Culex pipiens	100	WNV-2
2022-07-19	235	Rovigo	Culex pipiens	70	WNV-2
2022-07-19	325	Padova	Culex pipiens	74	WNV-1
2022-07-19	337	Verona	Culex pipiens	61	WNV-2
2022-07-19	337	Verona	Culex pipiens	100	WNV-2 and USUV
2022-07-19	369	Venezia	Culex pipiens	39	WNV-1 and WNV-2
2022-07-19	383	Rovigo	Culex pipiens	100	WNV-1
2022-07-19	383	Rovigo	Culex pipiens	100	WNV-1
2022-07-19	385	Venezia	Aedes albopictus	3	WNV-1
2022-07-19	385	Venezia	Culex pipiens	73	WNV-1
2022-07-19	387	Rovigo	Culex pipiens	34	WNV-1
2022-07-19	388	Rovigo	Aedes caspius	100	Marisma
2022-07-19	388	Rovigo	Culex pipiens	76	WNV-1
2022-07-19	390	Padova	Culex pipiens	55	WNV-1
2022-07-19	393	Vicenza	Culex pipiens	72	WNV-2
2022-07-19	396	Rovigo	Culex pipiens	77	WNV-1
2022-07-19	396	Rovigo	Culex pipiens	100	WNV-2
2022-07-21	6	Venezia	Culex pipiens	97	WNV-2
2022-07-21	374	Vicenza	Culex pipiens	19	USUV
2022-07-26	1	Venezia	Culex pipiens	100	WNV-2
2022-07-26	1	Venezia	Culex pipiens	100	WNV-2
2022-07-26	3	Venezia	Culex pipiens	100	WNV-2 and USUV
2022-07-26	10	Padova	Culex pipiens	88	WNV-1
2022-07-26	199	Venezia	Culex pipiens	100	WNV-2
2022-07-26	199	Venezia	Culex pipiens	100	WNV-2
2022-07-26	307	Venezia	Aedes albopictus	1	WNV-2
2022-07-26	307	Venezia	Aedes caspius	53	Marisma
2022-07-26	307	Venezia	Culex pipiens	100	WNV-2
2022-07-26	321	Verona	Culex pipiens	66	WNV-2
2022-07-26	340	Vicenza	Culex pipiens	90	WNV-1
2022-07-26	341	Padova	Culex pipiens	84	USUV
2022-07-26	379	Verona	Culex pipiens	100	USUV
2022-07-26	382	Padova	Culex pipiens	100	WNV-1
2022-07-26	382	Padova	Culex pipiens	100	WNV-1
2022-07-26	382	Padova	Culex pipiens	60	WNV-1
2022-07-26	382	Padova	Culex pipiens	100	WNV-1 and WNV-2
2022-07-26	384	Venezia	Culex pipiens	100	WNV-2
2022-07-28	162	Rovigo	Culex pipiens	100	WNV-2
2022-07-28	162	Rovigo	Culex pipiens	100	WNV-2
2022-07-28	162	Rovigo	Culex pipiens	18	WNV-2
2022-07-28	178	Treviso	Culex pipiens	77	WNV-2 and USUV
2022-07-28	373	Treviso	Culex pipiens	100	WNV-2
2022-07-28	373	Treviso	Culex pipiens	100	WNV-2
2022-07-28	373	Treviso	Culex pipiens	67	WNV-2
2022-08-02	165	Verona	Culex pipiens	100	WNV-1
2022-08-02	235	Rovigo	Culex pipiens	100	WNV-1
2022-08-01	342	Padova	Culex pipiens	58	WNV-1 and WNV-2 and USUV
2022-08-04	387	Rovigo	Culex pipiens	2	WNV-1
2022-08-04	387	Rovigo	Culex pipiens	9	WNV-1
2022-08-04	390	Padova	Culex pipiens	7	WNV-1
2022-08-04	392	Venezia	Aedes caspius	6	WNV-2
2022-08-04	392	Venezia	Culex pipiens	79	WNV-2
2022-08-09	10	Padova	Culex pipiens	19	WNV-1
2022-08-09	346	Venezia	Culex pipiens	13	WNV-1 and WNV-2
2022-08-11	162	Rovigo	Culex pipiens	50	WNV-2
2022-08-11	227	Rovigo	Culex pipiens	40	WNV-1
2022-08-11	379	Verona	Culex pipiens	60	USUV
2022-08-11	386	Treviso	Culex pipiens	45	WNV-2
2022-08-17	6	Venezia	Aedes albopictus	14	WNV-1
2022-08-17	6	Venezia	Culex pipiens	49	WNV-1
2022-08-17	380	Verona	Culex pipiens	18	WNV-1
2022-08-17	388	Rovigo	Aedes caspius	40	Marisma
2022-08-17	392	Venezia	Culex pipiens	73	WNV-1
2022-08-17	393	Vicenza	Culex pipiens	41	USUV
2022-08-23	349	Rovigo	Culex pipiens	31	WNV-1
2022-08-25	382	Padova	Culex pipiens	10	WNV-1
2022-08-30	353	Treviso	Culex pipiens	44	WNV-1 and USUV
2022-08-30	354	Treviso	Culex pipiens	25	WNV-1
2022-08-30	369	Venezia	Culex pipiens	68	USUV
2022-09-06	341	Padova	Culex pipiens	19	WNV-1 and USUV
2022-09-06	399	Verona	Culex pipiens	43	WNV-1
2022-10-04	346	Venezia	Aedes caspius	9	WNV-2
2022-10-04	346	Venezia	Culex pipiens	9	WNV-2
2022-10-06	350	Rovigo	Culex pipiens	9	USUV

## Sheet: TableS2b
Table S2b. Orthoflaviviruses detection in mosquito pools collected in provinces of Veneto Region in 2023
Date	Trap ID	Province (NUTS3)	Species	Pool size	Viruses		Trap ID: Trap identification number.
2023-06-27	346	Venezia	Aedes caspius	20	Marisma		Pool size: Number of female mosquitoes forming the pool.
2023-07-06	6	Venezia	Culex pipiens	100	USUV
2023-07-07	400	Padova	Culex pipiens	100	USUV
2023-07-11	3	Venezia	Culex pipiens	100	USUV
2023-07-11	341	Padova	Aedes caspius	3	Mosquito flavivirus
2023-07-11	347	Venezia	Aedes caspius	23	Marisma
2023-07-13	162	Rovigo	Aedes caspius	30	Mosquito flavivirus
2023-07-12	320	Verona	Culex pipiens	100	WNV-2
2023-07-18	393	Vicenza	Culex pipiens	100	USUV
2023-07-17	396	Rovigo	Culex pipiens	100	WNV-1
2023-07-20	400	Padova	Aedes albopictus	6	WNV-2
2023-07-20	400	Padova	Culex pipiens	96	WNV-2
2023-07-20	400	Padova	Culex pipiens	100	WNV-2
2023-07-25	199	Venezia	Culex pipiens	100	WNV-2
2023-07-25	199	Venezia	Culex pipiens	100	WNV-2
2023-07-25	346	Venezia	Culex pipiens	75	USUV
2023-07-27	162	Rovigo	Culex pipiens	37	WNV-2
2023-07-27	320	Verona	Culex pipiens	100	WNV-2
2023-07-27	373	Treviso	Culex pipiens	58	WNV-2
2023-08-01	165	Verona	Culex pipiens	38	WNV-2
2023-08-01	385	Venezia	Culex pipiens	100	WNV-1
2023-08-02	400	Padova	Culex pipiens	43	USUV
2023-08-03	6	Venezia	Culex pipiens	100	WNV-1 and USUV
2023-08-03	353	Treviso	Culex pipiens	63	USUV
2023-08-08	199	Venezia	Culex pipiens	41	WNV-2
2023-08-08	227	Rovigo	Culex pipiens	24	WNV-2 and USUV
2023-08-10	195	Verona	Culex pipiens	41	USUV
2023-08-17	6	Venezia	Culex pipiens	31	USUV
2023-08-17	6	Venezia	Culex pipiens	100	USUV
2023-08-17	325	Padova	Culex pipiens	63	WNV-2
2023-08-17	369	Venezia	Culex pipiens	4	WNV-1
2023-08-17	383	Rovigo	Culex pipiens	33	WNV-2
2023-08-22	340	Vicenza	Aedes caspius	3	Mosquito flavivirus
2023-08-22	346	Venezia	Culex pipiens	100	USUV
2023-08-22	389	Venezia	Culex pipiens	100	WNV-2
2023-08-24	195	Verona	Culex pipiens	66	WNV-2
2023-08-24	227	Rovigo	Culex pipiens	100	WNV-1
2023-08-24	320	Verona	Aedes albopictus	3	USUV
2023-08-24	320	Verona	Culex pipiens	48	WNV-2 and USUV
2023-08-24	350	Rovigo	Culex pipiens	39	USUV
2023-08-24	379	Verona	Culex pipiens	8	USUV
2023-08-29	393	Vicenza	Culex pipiens	31	USUV
2023-09-05	3	Venezia	Culex pipiens	66	WNV-2
2023-09-12	390	Padova	Culex pipiens	42	WNV-2
2023-09-26	342	Padova	Aedes caspius	4	Mosquito flavivirus
2023-10-05	339	Vicenza	Culex pipiens	11	USUV
2023-10-05	399	Verona	Culex pipiens	15	WNV-2
