# Supplementary material for: Integrated One Health Surveillance of West Nile Virus and Usutu Virus in the Veneto Region, Northeastern Italy, from 2022 to 2023
Source: Pathogens. 2025 Feb 25;14(3):227. doi: 10.3390/pathogens14030227 (PMC11945005; doi:10.3390/pathogens14030227)
Supplement: Supplementary file 1 [file pathogens-14-00227-s001.zip › Table S3 Statistics.xlsx]

## Sheet: Table S2a
Table S3a. Statistical analysis of the infection rate in bird orders collected between the years 2022 and 2023
Order	2022				2023					Key:
	Total	pos	IR	95%CI	Total	pos	IR	95%CI		pos	Positive birds.
Accipitriformes	44	1	0.0227273	0.05-12.02	33	0	0	-		IR	Infection rate.
Anseriformes	54	2	0.037037	0.45-12.74	44	3	0.0681818	1.42-18.65
Apodiformes	100	5	0.05	1.64-11.28	64	0	0	-
Bucerotiformes	1	0	0	-	1	0	0	-
Caprimulgiformes	1	0	0	-	0	-	-	-
Charadriiformes	161	10	0.0621118	3.01-11.12	181	2	0.0110497	0.13-3.93
Columbiformes	401	21	0.0523691		441	37	0.0839002	5.97-11.37
Coraciiformes	3	0	0	-	8	0	0	-
Falconiformes	93	9	0.0967742	4.52-17.57	50	1	0.02	0.05-10.64
Galliformes	27	1	0.037037	0.09-18.97	11	0	0	-
Gaviiformes	0	-	-	-	1	0	0	-
Gruiformes	11	0	0	-	12	0	0	-
Passeriformes	942	81	0.0859873	6.88-10.57	701	32	0.0456491	3.14-6.38
Pelecaniformes	62	11	0.177419	9.20-29.53	47	5	0.106383	3.54-23.10
Phoenicopteriformes	2	0	0	-	0	-	-	-
Piciformes	53	3	0.0566038	1.18-15.66	21	0	0	-
Podicipediformes	3	0	0	-	0	-	-	-
Psittaciformes	0	-	-	-	7	1	0.142857	-
Strigiformes	182	38	0.208791	15.21-27.51	124	4	0.0322581	0.88-8.05
n.a.	53	0	0	-	66	0	0	-

## Sheet: Table S2b
Table S3b. Statistical analysis of the relationship between positive birds and migratory patterns
	2022			2023				Key:
	neg	pos	%pos	neg	pos	%pos		neg	Negative birds.
M	1167	94	7.4544	960	65	6.34146		pos	Positive birds.
R	758	88	10.4019	683	20	2.84495		M	Birds with a partial or total migration attitude.
Total	1925	182		1643	85			R	Resident.

## Sheet: Table S2c
Table S3c. Statistical analysis of distribution of human cases by viruse types observed between years 2022 and 2023
	2022		2023		Total		Key:
	n	%	n	%			n	Human infections.
WNV*	232	43.6911	23	41.0714	255		*	Human infections where the lineage of WNV were not determined.
WNV-1	203	38.2298	14	25	217
WNV-2	96	18.0791	19	33.9286	115
Total	531	100	56	100	587
